# Supplementary material for: Loss of males from mixed-sex societies in termites
Source: BMC Biol. 2018 Sep 25;16:96. doi: 10.1186/s12915-018-0563-y (PMC6154949; doi:10.1186/s12915-018-0563-y)
Supplement: Supplementary file 7 — Supporting data. Raw data for Fig. 7b, c, Table 3, and Additional file 3: Figure S3. (XLSX 31 kb) [file 12915_2018_563_MOESM7_ESM.xlsx]

## Sheet: Figure 7b
Colony_code	Lineage	CV	CV_adj		Colony_code	Unique code for each termite colony examined
CC151015B	Sexual lineage	6.55346	65.5346		Lineage	Asexual lineage or sexual lineage
HH151016D	Sexual lineage	4.6469	101.07		CV	Within-colony coefficient of variation (CV = standard deviation/mean) of soldier head width
HH151016F	Sexual lineage	3.37914	29.5675		CV_adj	Within-colony CV adjusted for sample size differences of soldier head width
HH151016H	Sexual lineage	2.6555	23.8995
SN150501A	Sexual lineage	3.67474	21.1297
TO150911A	Asexual lineage	3.11385	15.5693
MR150910B	Asexual lineage	2.20875	12.7003
AS141111I	Asexual lineage	3.42635	16.2752
MR150217B	Asexual lineage	3.35162	16.7581
AS141110A	Asexual lineage	2.84971	13.5361

## Sheet: Figure 7c
Colony_code	Lineage	No._soldiers	No._all_individuals	Soldier_proportion		Colony_code	Unique code for each termite colony examined
TO150911A	Asexual lineage	17	552	0.0307971		Lineage	Asexual lineage or sexual lineage
TO150911B	Asexual lineage	4	717	0.0055788		No._soldiers	Number of soldiers within a colony
MR150216B	Asexual lineage	9	863	0.0104287		No._all_individuals	Number of all individuals within a colony
MR150216C	Asexual lineage	3	532	0.0056391		Soldier_proportion	No._soldiers/No._all_individuals within a colony
MR150216E	Asexual lineage	8	146	0.0547945
MR150216G	Asexual lineage	14	1176	0.0119048
MR150216H	Asexual lineage	11	480	0.0229167
MR150216I	Asexual lineage	15	1250	0.012
MR150216J	Asexual lineage	12	1310	0.00916031
MR150216K	Asexual lineage	12	1195	0.0100418
MR150216M	Asexual lineage	8	665	0.0120301
MR150217B	Asexual lineage	17	1836	0.00925926
MR150217C	Asexual lineage	4	121	0.0330579
MR150217D	Asexual lineage	13	1994	0.00651956
MR150910A	Asexual lineage	14	473	0.0295983
MR150910B	Asexual lineage	22	248	0.0887097
MR150910D	Asexual lineage	13	459	0.0283224
AS141110A	Asexual lineage	17	814	0.0208845
AS141110B	Asexual lineage	1	208	0.00480769
AS141110D	Asexual lineage	6	424	0.0141509
AS141111A	Asexual lineage	1	120	0.00833333
AS141111H	Asexual lineage	6	164	0.0365854
AS141111I	Asexual lineage	17	507	0.0335306
AS141111J	Asexual lineage	1	148	0.00675676
AS141111K	Asexual lineage	16	2158	0.00741427
SK150715A	Asexual lineage	3	766	0.00391645
SK150715B	Asexual lineage	1	111	0.00900901
TI150324A	Asexual lineage	7	615	0.0113821
TI150324B	Asexual lineage	1	177	0.00564972
TI150324C	Asexual lineage	4	428	0.00934579
TI150324D	Asexual lineage	3	197	0.0152284
TI150728A	Asexual lineage	7	170	0.0411765
ST150322C	Asexual lineage	7	310	0.0225806
ST150323L	Asexual lineage	3	323	0.00928793
ST160304A	Asexual lineage	4	109	0.0366972
ST160304B	Asexual lineage	13	782	0.016624
ST160304C	Asexual lineage	2	547	0.00365631
IZ150430A	Sexual lineage	11	302	0.0364238
IZ150430B	Sexual lineage	7	233	0.0300429
IZ150430C	Sexual lineage	17	502	0.0338645
SN150430B	Sexual lineage	30	1456	0.0206044
SN150430C	Sexual lineage	29	1199	0.0241868
SN150430D	Sexual lineage	9	496	0.0181452
SN150430E	Sexual lineage	7	230	0.0304348
SN150430F	Sexual lineage	8	1267	0.00631413
SN150430G	Sexual lineage	12	518	0.023166
SN150501A	Sexual lineage	33	906	0.0364238
NZ150526A	Sexual lineage	8	506	0.0158103
NZ150526C	Sexual lineage	12	448	0.0267857
NZ150526F	Sexual lineage	15	598	0.0250836
NK150527A	Sexual lineage	16	392	0.0408163
NK150527C	Sexual lineage	22	1307	0.0168324
HD150225A	Sexual lineage	17	1017	0.0167158
HD150225B	Sexual lineage	37	1354	0.0273264
HD150225C	Sexual lineage	6	132	0.0454545
HD150225D	Sexual lineage	8	2288	0.0034965
HD160328B	Sexual lineage	9	470	0.0191489
HD160328C	Sexual lineage	15	605	0.0247934
NJ150226A	Sexual lineage	4	495	0.00808081
YJ150226A	Sexual lineage	11	161	0.068323
YJ150226B	Sexual lineage	7	363	0.0192837
CC151014A	Sexual lineage	19	692	0.0274566
CC151014B	Sexual lineage	10	194	0.0515464
CC151014G	Sexual lineage	13	246	0.0528455
CC151014H	Sexual lineage	19	482	0.0394191
CC151015A	Sexual lineage	21	171	0.122807
CC151015B	Sexual lineage	36	314	0.11465
CC151015C	Sexual lineage	20	1562	0.0128041
CC151015H	Sexual lineage	14	1884	0.007431
HH151016A	Sexual lineage	13	195	0.0666667
HH151016D	Sexual lineage	83	1796	0.0462138
HH151016E	Sexual lineage	37	468	0.0790598
HH151016F	Sexual lineage	44	720	0.0611111
HH151016H	Sexual lineage	34	641	0.0530421

## Sheet: Table 3
Individual	Lineage	Colony_code	Sex	C-value_pg		Individual	Unique ID for each individual termite examined
1	Asexual lineage	MR150910A	female	1.22741		Lineage	Asexual lineage or sexual lineage
2	Asexual lineage	MR150910A	female	1.271		Colony_code	Unique code for each termite colony to which examined individuals belonged
3	Asexual lineage	MR150910A	female	1.29571		Sex	Sex of individual termites
4	Asexual lineage	MR150910A	female	1.28119		C-value_pg	C-value of individual termites in pg
5	Asexual lineage	MR150910A	female	1.26342
6	Asexual lineage	TO150911A	female	1.28154
7	Asexual lineage	TO150911A	female	1.23554
8	Asexual lineage	TO150911A	female	1.27314
9	Asexual lineage	TO150911A	female	1.29363
10	Asexual lineage	TO150911A	female	1.27788
11	Asexual lineage	ST160304B	female	1.28508
12	Asexual lineage	ST160304B	female	1.27973
13	Asexual lineage	ST160304B	female	1.27849
14	Asexual lineage	ST160304B	female	1.28096
15	Asexual lineage	ST160304B	female	1.28291
16	Sexual lineage	IZ150430A	female	1.2426
17	Sexual lineage	IZ150430A	female	1.24395
18	Sexual lineage	IZ150430A	female	1.22786
19	Sexual lineage	IZ150430A	female	1.2377
20	Sexual lineage	IZ150430A	female	1.2153
21	Sexual lineage	NZ150526C	female	1.22406
22	Sexual lineage	NZ150526C	female	1.22093
23	Sexual lineage	NZ150526C	female	1.23469
24	Sexual lineage	NZ150526C	female	1.22176
25	Sexual lineage	NZ150526C	female	1.20463
26	Sexual lineage	HH151016D	female	1.23118
27	Sexual lineage	HH151016D	female	1.243
28	Sexual lineage	HH151016D	female	1.2478
29	Sexual lineage	HH151016D	female	1.20679
30	Sexual lineage	HH151016D	female	1.22264

## Sheet: Figure S3
Individual	Colony_code	Sex	HW_mm	HL_mm	HW/HL	HW/HL_ASIN		Individual	Unique ID for each individual soldier measured
1	CC151015B	female	1.058	1.749	0.604917	0.891101		Colony_code	Unique code for each termite colony to which measured individuals belonged
2	CC151015B	female	1.038	1.585	0.65489	0.942879		Sex	Sex of individual soldiers
3	CC151015B	female	1.046	1.677	0.623733	0.91043		HW_mm	Head width of individual soldiers in mm
4	CC151015B	female	1.018	1.709	0.59567	0.881662		HL_mm	Head length of individual soldiers in mm
5	CC151015B	female	1.05	1.697	0.618739	0.905282		HW/HL	Head width/head length of individual soldiers
6	CC151015B	female	1.058	1.661	0.636966	0.924137		HW/HL_ASIN	Head width/head length normalized by the arc sine transformation of individual soldiers
7	CC151015B	female	1.09	1.761	0.618966	0.905517
8	CC151015B	female	1.09	1.713	0.636311	0.923456
9	CC151015B	female	1.03	1.653	0.623109	0.909787
10	CC151015B	female	1.03	1.636	0.629584	0.916479
11	CC151015B	female	1.018	1.525	0.667541	0.956244
12	CC151015B	female	1.054	1.645	0.640729	0.928055
13	CC151015B	female	1.09	1.725	0.631884	0.918861
14	CC151015B	female	1.05	1.577	0.665821	0.95442
15	CC151015B	female	0.92	1.4	0.657143	0.94525
16	CC151015B	female	0.902	1.353	0.666667	0.955317
17	CC151015B	female	0.946	1.365	0.69304	0.983588
18	CC151015B	male	1.083	1.553	0.69736	0.98828
19	CC151015B	male	0.966	1.481	0.652262	0.940117
20	CC151015B	male	1.05	1.653	0.635209	0.922311
21	CC151015B	male	0.97	1.553	0.624598	0.911323
22	CC151015B	male	1.022	1.549	0.659781	0.948031
23	CC151015B	male	0.962	1.473	0.653089	0.940986
24	CC151015B	male	1.066	1.705	0.62522	0.911965
25	CC151015B	male	0.97	1.521	0.637738	0.924941
26	CC151015B	male	1.058	1.581	0.669197	0.958003
27	CC151015B	male	1.066	1.685	0.632641	0.919646
28	CC151015B	male	1.006	1.621	0.620605	0.907204
29	CC151015B	male	0.95	1.497	0.634603	0.921682
30	CC151015B	male	0.902	1.321	0.682816	0.972554
31	CC151015B	male	0.89	1.433	0.621075	0.907688
32	CC151015B	male	0.942	1.405	0.670463	0.959349
33	CC151015B	male	0.895	1.32	0.67803	0.967423
34	CC151015B	male	0.902	1.4	0.644286	0.931765
35	CC151015B	male	0.942	1.361	0.692138	0.98261
36	CC151015B	male	0.906	1.321	0.685844	0.975812
37	HH151016D	female	1.078	1.84	0.58587	0.871696
38	HH151016D	female	1.11	1.82	0.60989	0.896193
39	HH151016D	female	0.97	1.589	0.610447	0.896763
40	HH151016D	female	1.09	1.816	0.60022	0.886302
41	HH151016D	female	1.102	1.725	0.638841	0.926088
42	HH151016D	female	1.054	1.749	0.60263	0.888763
43	HH151016D	female	1.046	1.749	0.598056	0.884094
44	HH151016D	female	1.03	1.661	0.620108	0.906693
45	HH151016D	female	1.026	1.697	0.604596	0.890773
46	HH151016D	female	1.022	1.721	0.593841	0.879799
47	HH151016D	female	1.014	1.661	0.610476	0.896793
48	HH151016D	female	1.05	1.689	0.62167	0.908302
49	HH151016D	female	1.01	1.633	0.618494	0.90503
50	HH151016D	female	1.082	1.769	0.611645	0.897992
51	HH151016D	female	1.078	1.812	0.594923	0.880901
52	HH151016D	female	1.102	1.709	0.644822	0.932325
53	HH151016D	female	0.99	1.641	0.603291	0.889438
54	HH151016D	female	1.022	1.717	0.595224	0.881208
55	HH151016D	female	1.042	1.689	0.616933	0.903424
56	HH151016D	female	0.994	1.697	0.58574	0.871564
57	HH151016D	female	1.086	1.809	0.600332	0.886416
58	HH151016D	female	1.042	1.657	0.628847	0.915716
59	HH151016D	female	1.038	1.653	0.627949	0.914787
60	HH151016D	female	1.054	1.645	0.640729	0.928055
61	HH151016D	female	1.014	1.629	0.622468	0.909125
62	HH151016D	female	1.069	1.777	0.601576	0.887686
63	HH151016D	female	1.122	1.876	0.598081	0.884119
64	HH151016D	female	0.97	1.617	0.599876	0.885951
65	HH151016D	female	0.97	1.489	0.651444	0.939259
66	HH151016D	female	1.054	1.717	0.613861	0.900267
67	HH151016D	female	1.086	1.8	0.603333	0.889482
68	HH151016D	female	1.034	1.633	0.63319	0.920216
69	HH151016D	female	1.026	1.649	0.622195	0.908844
70	HH151016D	female	0.962	1.569	0.613129	0.899516
71	HH151016D	female	1.046	1.685	0.620772	0.907376
72	HH151016D	female	1.018	1.637	0.621869	0.908508
73	HH151016D	female	1.11	1.868	0.594218	0.880183
74	HH151016D	female	0.926	1.441	0.642609	0.930015
75	HH151016D	male	0.978	1.509	0.648111	0.935766
76	HH151016D	male	1.074	1.705	0.629912	0.916818
77	HH151016D	male	1.054	1.725	0.611014	0.897346
78	HH151016D	male	0.998	1.541	0.647631	0.935263
79	HH151016D	male	1.018	1.697	0.599882	0.885957
80	HH151016D	male	1.014	1.541	0.658014	0.946168
81	HH151016D	male	1.098	1.794	0.61204	0.898398
82	HH151016D	male	1.034	1.729	0.598034	0.884071
83	HH151016D	male	1.042	1.741	0.598507	0.884553
84	HH151016D	male	1.038	1.717	0.604543	0.890718
85	HH151016D	male	1.062	1.733	0.61281	0.899188
86	HH151016D	male	1.034	1.741	0.593912	0.879871
87	HH151016D	male	1.086	1.745	0.62235	0.909003
88	HH151016D	male	1.034	1.705	0.606452	0.892671
89	HH151016D	male	1.046	1.749	0.598056	0.884094
90	HH151016D	male	1.018	1.633	0.623393	0.910079
91	HH151016D	male	1.102	1.749	0.630074	0.916986
92	HH151016D	male	1.106	1.784	0.619955	0.906535
93	HH151016D	male	1.058	1.701	0.621987	0.908629
94	HH151016D	male	0.986	1.637	0.602321	0.888447
95	HH151016D	male	1.042	1.633	0.638089	0.925306
96	HH151016D	male	0.978	1.533	0.637965	0.925176
97	HH151016D	male	1.014	1.629	0.622468	0.909125
98	HH151016D	male	1.058	1.844	0.573753	0.859421
99	HH151016D	male	1.038	1.733	0.598961	0.885017
100	HH151016D	male	1.042	1.721	0.605462	0.891658
101	HH151016D	male	1.018	1.633	0.623393	0.910079
102	HH151016D	male	1.018	1.681	0.605592	0.891791
103	HH151016D	male	1.014	1.657	0.611949	0.898305
104	HH151016D	male	1.058	1.693	0.624926	0.911662
105	HH151016D	male	1.014	1.573	0.644628	0.932123
106	HH151016D	male	1.038	1.657	0.626433	0.913219
107	HH151016D	male	1.066	1.781	0.59854	0.884588
108	HH151016D	male	1.042	1.687	0.617664	0.904177
109	HH151016D	male	0.982	1.605	0.611838	0.89819
110	HH151016D	male	1.066	1.816	0.587004	0.872848
111	HH151016D	male	1.01	1.601	0.630856	0.917796
112	HH151016D	male	1.034	1.745	0.59255	0.878485
113	HH151016D	male	1.118	1.828	0.611597	0.897944
114	HH151016D	male	1.066	1.629	0.654389	0.942352
115	HH151016D	male	0.914	1.402	0.651926	0.939765
116	HH151016D	male	0.934	1.377	0.678286	0.967696
117	HH151016D	male	0.906	1.357	0.667649	0.956359
118	HH151016D	male	0.92	1.402	0.656205	0.944263
119	HH151016D	male	0.952	1.381	0.689356	0.9796
120	HH151016F	female	1.058	1.812	0.583885	0.869682
121	HH151016F	female	0.998	1.545	0.645955	0.933509
122	HH151016F	female	1.05	1.765	0.594901	0.880878
123	HH151016F	female	1.022	1.609	0.635177	0.922279
124	HH151016F	female	1.014	1.585	0.639748	0.927032
125	HH151016F	female	0.994	1.645	0.604255	0.890424
126	HH151016F	female	1.046	1.641	0.637416	0.924606
127	HH151016F	female	1.074	1.749	0.614065	0.900477
128	HH151016F	female	1.086	1.857	0.584814	0.870624
129	HH151016F	female	1.07	1.773	0.603497	0.889649
130	HH151016F	female	1.022	1.641	0.622791	0.909458
131	HH151016F	female	1.014	1.609	0.630205	0.917122
132	HH151016F	female	1.002	1.608	0.623134	0.909812
133	HH151016F	female	1.058	1.745	0.606304	0.892519
134	HH151016F	female	1.042	1.641	0.634979	0.922073
135	HH151016F	female	0.962	1.589	0.605412	0.891607
136	HH151016F	female	1.055	1.689	0.62463	0.911356
137	HH151016F	female	1.07	1.721	0.621732	0.908366
138	HH151016F	female	1.09	1.837	0.593359	0.879308
139	HH151016F	female	1.058	1.808	0.585177	0.870993
140	HH151016F	female	1.05	1.745	0.601719	0.887832
141	HH151016F	female	1.022	1.613	0.633602	0.920643
142	HH151016F	female	0.99	1.645	0.601824	0.887939
143	HH151016F	male	1.046	1.589	0.658276	0.946444
144	HH151016F	male	1.018	1.593	0.639046	0.926302
145	HH151016F	male	1.03	1.629	0.63229	0.919282
146	HH151016F	male	0.978	1.521	0.642998	0.930421
147	HH151016F	male	1.086	1.756	0.618451	0.904986
148	HH151016F	male	1.074	1.725	0.622609	0.90927
149	HH151016F	male	0.974	1.513	0.643754	0.93121
150	HH151016F	male	1.046	1.593	0.656623	0.944702
151	HH151016H	female	1.042	1.705	0.611144	0.897478
152	HH151016H	female	1.067	1.733	0.615695	0.902152
153	HH151016H	female	1.062	1.653	0.642468	0.929868
154	HH151016H	female	1.042	1.649	0.631898	0.918876
155	HH151016H	female	1.023	1.573	0.65035	0.938111
156	HH151016H	female	1.082	1.884	0.57431	0.859984
157	HH151016H	female	1.066	1.777	0.599887	0.885962
158	HH151016H	female	1.026	1.701	0.603175	0.889319
159	HH151016H	female	1.042	1.697	0.614025	0.900435
160	HH151016H	female	1.046	1.529	0.684107	0.973942
161	HH151016H	female	1.046	1.772	0.590293	0.87619
162	HH151016H	male	1.03	1.713	0.601284	0.887388
163	HH151016H	male	1.062	1.688	0.629147	0.916026
164	HH151016H	male	1.098	1.809	0.606965	0.893197
165	HH151016H	male	1.054	1.836	0.574074	0.859746
166	HH151016H	male	0.994	1.545	0.643366	0.930805
167	HH151016H	male	1.006	1.649	0.610067	0.896374
168	HH151016H	male	1.05	1.637	0.641417	0.928772
169	HH151016H	male	1.022	1.577	0.648066	0.935718
170	HH151016H	male	1.042	1.673	0.622833	0.909502
171	HH151016H	male	1.082	1.665	0.64985	0.937587
172	HH151016H	male	1.054	1.761	0.598524	0.884571
173	HH151016H	male	1.014	1.469	0.690265	0.980583
174	HH151016H	male	1.086	1.725	0.629565	0.916459
175	HH151016H	male	1.039	1.689	0.615157	0.901598
176	HH151016H	male	1.042	1.633	0.638089	0.925306
177	HH151016H	male	1.082	1.773	0.610265	0.896577
178	HH151016H	male	1.054	1.681	0.627008	0.913813
179	HH151016H	male	1.038	1.565	0.663259	0.951707
180	HH151016H	male	1.058	1.725	0.613333	0.899725
181	HH151016H	male	1.078	1.677	0.642815	0.93023
182	HH151016H	male	0.97	1.489	0.651444	0.939259
183	SN150501A	female	1.046	1.757	0.595333	0.881318
184	SN150501A	female	1.062	1.808	0.587389	0.873239
185	SN150501A	female	1.078	1.768	0.609729	0.896027
186	SN150501A	female	1.094	1.78	0.614607	0.901033
187	SN150501A	female	1.074	1.721	0.624056	0.910763
188	SN150501A	female	1.055	1.697	0.621685	0.908318
189	SN150501A	female	1.018	1.685	0.604154	0.890321
190	SN150501A	female	1.018	1.669	0.609946	0.89625
191	SN150501A	female	1.062	1.776	0.597973	0.884009
192	SN150501A	female	1.078	1.821	0.591982	0.877907
193	SN150501A	male	1.022	1.657	0.616777	0.903264
194	SN150501A	male	1.094	1.816	0.602423	0.888551
195	SN150501A	male	1.082	1.872	0.577991	0.863709
196	SN150501A	male	1.014	1.625	0.624	0.910706
197	SN150501A	male	1.01	1.577	0.640457	0.927771
198	SN150501A	male	1.006	1.701	0.591417	0.877332
199	SN150501A	male	1.094	1.813	0.60342	0.88957
200	SN150501A	male	0.951	1.481	0.642134	0.929519
201	SN150501A	male	1.046	1.688	0.619668	0.906239
